# Supplementary material for: Multiplex Protein Biomarker Profiling in Patients with Familial Hypercholesterolemia
Source: Genes (Basel). 2021 Oct 12;12(10):1599. doi: 10.3390/genes12101599 (PMC8535274; doi:10.3390/genes12101599)
Supplement: Supplementary file 1 [file genes-12-01599-s001.zip]

Archive with 1 entries (1 files):
- genes-1387826-supplementary.pdf
